# Supplementary material for: The Use of the Bioelectrical Impedance Phase Angle to Assess the Risk of Sarcopenia in People Aged 50 and above in Poland
Source: Int J Environ Res Public Health. 2022 Apr 13;19(8):4687. doi: 10.3390/ijerph19084687 (PMC9031980; doi:10.3390/ijerph19084687)
Supplement: Supplementary file 1 [file ijerph-19-04687-s001.zip]

Archive with 1 entries (1 files):
- ijerph-1670018-supplementary.pdf
